# Supplementary material for: The Effect of Iodinated Contrast Media Sensitivity on the Prognosis of Patients with STEMI
Source: Medicina (Kaunas). 2024 Jun 12;60(6):973. doi: 10.3390/medicina60060973 (PMC11205422; doi:10.3390/medicina60060973)
Supplement: Supplementary file 1 [file medicina-60-00973-s001.zip]

Archive with 1 entries (1 files):
- medicina-3004681-supplementary.pdf
